# Supplementary material for: Identification of key monocytes/macrophages related gene set of the early-stage abdominal aortic aneurysm by integrated bioinformatics analysis and experimental validation
Source: Front Cardiovasc Med. 2022 Sep 14;9:950961. doi: 10.3389/fcvm.2022.950961 (PMC9515382; doi:10.3389/fcvm.2022.950961)
Supplement: Supplementary Table 1 — The baseline characteristic data of the subject involved in our cohort. [file Table_1.XLSX]

## Sheet: Sheet1
Demographic and clinical characteristics of AAA patients and controls included in the study(qRT-PCR)		AAA(N=10)	Healthy Donar(N=10)	P value
	Age(year, Mean ±SEM）	64.50±5.84	57.34±12.85	0.132
	Male, n(%)	8(80%)	8(80%)
	Aortic diameter(cm, Mean ±SEM）	6.725±1.984
Demographic and clinical characteristics of AAA patients and controls included in the study(ELISA)		AAA（N=38）	Control（N=18）	P Value
	Aortic Diameters (Mean ±SD, cm)	5.85 (1.49)
	Age (Mean ±SD, year)	66.63 (9.89)	64.17 (6.57)	0.341
	TG(Mean ±SD, mmol/L)	1.57 (1.31)	1.51 (0.85)	0.864
	TC(Mean ±SD, mmol/L)	4.98 (1.33)	4.70 (0.77)	0.48
	HDL-C (Mean ±SD, mmol/L)	1.03 (0.29)	1.12 (0.26)	0.318
	LDL-C (Mean ±SD, mmol/L)	3.34 (1.01)	3.08 (0.69)	0.391
	Blood routine
	White blood cell (Mean ±SD, 10^9/L)	7.60 (5.34)	5.09 (1.28)	0.057
	Neutrophil (Mean ±SD, 10^9/L)	5.36 (5.01)	2.78 (0.95)	0.036
	lymphocyte (Mean ±SD, 10^9/L)	1.46 (0.55)	1.75 (0.54)	0.074
	Monocyte (Mean ±SD, 10^9/L)	0.61 (0.37)	0.42 (0.16)	0.05
	Basophil (Mean ±SD, 10^9/L)	0.14 (0.08)	0.11 (0.08)	0.276
	SGPT
	AST (Mean ±SD, U/L)	20.23 (12.65)	24.56 (18.19)	0.357
	ALP (Mean ±SD, U/L)	80.54 (22.73)	73.17 (22.19)	0.285
	ALT (Mean ±SD, U/L)	20.04 (15.96)	25.44 (26.65)	0.393
	GGT (Mean ±SD, U/L)	45.54 (51.98)	34.83 (27.67)	0.427
	TP (Mean ±SD, g/L)	64.17 (7.99)	63.11 (4.69)	0.612
	ALB (Mean ±SD, g/L)	36.40 (4.94)	37.67 (2.52)	0.32
	GLB (Mean ±SD, g/L)	28.15 (4.54)	25.44 (2.91)	0.032
	PA ((Mean ±SD, mg/dL)	20.11 (5.83)	21.53 (5.04)	0.415
	CHE (Mean ±SD, U/L)	6967.00 (1980.05)	7935.83 (1470.02)	0.089
	TBA (Mean ±SD, μmol/L)	6.76 (8.24)	4.44 (2.66)	0.258
	TBIL (Mean ±SD, μ/mol)	12.59 (5.12)	15.44 (7.66)	0.137
	Renal function
	Urea (Mean ±SD, mmol/L)	7.01 (2.14)	6.05 (1.18)	0.085
	Crea (Mean ±SD, mmol/L)	89.48 (36.89)	61.11 (11.78)	0.003
	Cys-c (Mean ±SD, mg/L)	1.35 (0.64)	0.98 (0.17)	0.021
	Blood coagulation function
	PT (Mean ±SD, s)	13.77 (0.84)	13.33 (0.71)	0.071
	PTA (Mean ±SD, %)	95.10 (12.08)	101.78 (10.69)	0.059
	INR (Mean ±SD)	1.04 (0.09)	0.99 (0.07)	0.097
	APTT (Mean ±SD, s)	39.17 (4.42)	36.73 (4.21)	0.066
	Fg (Mean ±SD, g/L)	4.02 (1.64)	3.26 (1.05)	0.085
