# Supplementary material for: Identification of key monocytes/macrophages related gene set of the early-stage abdominal aortic aneurysm by integrated bioinformatics analysis and experimental validation
Source: Front Cardiovasc Med. 2022 Sep 14;9:950961. doi: 10.3389/fcvm.2022.950961 (PMC9515382; doi:10.3389/fcvm.2022.950961)
Supplement: Supplementary Table 2 — DEGs list of Figure 4. [file Table_2.XLSX]

## Sheet: Sheet1
		logFC	AveExpr	t	P.Value	adj.P.Val	B
Elastase Induced AAA monomacrophage DEG(GSE152583)	Irf7	2.2739	8.96882	25.5803	3.4211e-110	4.54186e-106	239.08
	Atox1	1.69664	9.89905	21.3884	3.82329e-83	2.01562e-79	175.123
	Lgals3	2.47856	10.7319	21.3763	4.55472e-83	2.01562e-79	174.514
	Cd52	2.08409	10.2178	21.0713	3.70592e-81	1.23e-77	170.631
	Fth1	1.59886	14.4748	20.5754	4.50649e-78	1.19656e-74	157.399
	B2m	1.262	12.4617	19.1082	4.07731e-69	9.02173e-66	140.821
	Ctss	1.64787	10.9444	18.9342	4.50451e-68	8.54313e-65	140.561
	Fxyd5	1.65554	9.54421	18.1708	1.51425e-63	2.5129e-60	131.843
	Ly6a	1.65438	8.39904	18.1612	1.72365e-63	2.54257e-60	133.339
	Hbb-bs	-1.80606	8.89474	-18.0277	1.04491e-62	1.37185e-59	128.469
	Ms4a4c	1.50958	8.17843	17.6961	8.91719e-61	3.38242e-58	127.303
	Cyba	1.28349	10.4815	17.5528	6.01111e-60	1.08003e-57	122.824
	Ctsz	1.38791	9.8406	17.5029	1.16589e-59	1.41046e-57	122.748
	Pfn1	1.32739	10.9653	17.497	1.26189e-59	1.41046e-57	121.727
	Calm1	1.42365	10.2534	17.4873	1.43408e-59	1.56056e-57	122.246
	Arpc1b	1.2376	10.2134	17.4815	1.55053e-59	1.58665e-57	122.104
	Usmg5	1.30593	8.62196	17.4613	2.02466e-59	1.78956e-57	123.305
	Basp1	1.66472	8.72023	17.3354	1.07119e-58	5.36648e-57	121.941
	Fcer1g	1.17476	11.4503	17.1117	2.03813e-57	4.66521e-56	116.343
	Cstb	1.61947	10.537	17.0963	2.49487e-57	5.56669e-56	117.145
	Cd72	1.434	8.12831	16.4225	1.56311e-53	1.48227e-52	110.796
	Cxcl16	1.63548	9.19449	16.1153	7.90581e-52	6.13787e-51	105.952
	Ifi27l2a	2.04455	10.4888	16.0757	1.30563e-51	9.82629e-51	104.692
	Ifitm3	1.52451	10.8898	15.6568	2.5495e-49	1.52602e-48	99.134
	Rplp0	1.22278	11.3776	15.4178	4.97789e-48	2.69301e-47	95.8134
	Gapdh	1.33131	9.5016	15.4017	6.07843e-48	3.26181e-47	96.8532
	Tgm2	1.0099	7.71582	15.4011	6.12662e-48	3.28634e-47	98.0945
	Thbs1	1.47157	8.0781	14.9497	1.55263e-45	7.14233e-45	92.5985
	Efhd2	1.17657	9.14751	14.8595	4.64013e-45	2.08186e-44	90.5806
	Npc2	1.12396	10.4166	14.7139	2.68916e-44	1.16785e-43	88.1487
	Arpc3	1.1146	9.08183	14.7021	3.09932e-44	1.34334e-43	88.737
	Il1rn	1.39702	8.21812	14.5062	3.24149e-43	1.32535e-42	87.2813
	Tmsb10	1.60575	10.389	14.1997	1.22418e-41	4.62367e-41	82.435
	Fosb	-2.1313	8.20753	-14.1827	1.49451e-41	5.61885e-41	82.0852
	Slfn2	1.34497	9.34912	13.9522	2.21808e-40	7.963e-40	80.0665
	Plin2	1.34388	9.1326	13.8146	1.09435e-39	3.8233e-39	78.6237
	Ifi30	1.14531	8.27587	13.7034	3.94212e-39	1.35129e-38	77.8027
	Hba-a1	-1.56365	8.01723	-13.5773	1.67372e-38	5.62112e-38	75.596
	Bst2	1.32121	9.087	13.5459	2.39551e-38	8.00474e-38	75.6469
	Sh3bgrl3	1.06941	10.3984	13.3215	3.05705e-37	9.81509e-37	72.5182
	Fcgr1	1.11305	8.10582	13.2956	4.09668e-37	1.30959e-36	73.3313
	AF251705	1.10816	8.25075	13.1684	1.70908e-36	5.35641e-36	71.8183
	Tomm20	1.06591	8.71782	13.136	2.4562e-36	7.65457e-36	71.2226
	Ly6e	1.41153	10.5396	13.0536	6.16138e-36	1.89788e-35	69.6702
	Ms4a6c	1.25364	9.29729	12.805	9.62752e-35	2.86003e-34	67.4605
	Ucp2	1.14965	9.73357	12.776	1.32239e-34	3.90917e-34	66.9484
	Ms4a6d	1.07534	8.25841	12.7608	1.56347e-34	4.61259e-34	67.4116
	Plac8	1.47006	8.14575	12.7351	2.07153e-34	6.09656e-34	67.297
	Tpd52	1.01852	8.50366	12.6697	4.23135e-34	1.23138e-33	66.276
	Tspo	1.11004	9.02653	12.6467	5.43422e-34	1.57452e-33	65.8429
	Cox17	1.03673	8.34573	12.4742	3.523e-33	9.88822e-33	64.2664
	Hba-a2	-1.4292	7.69538	-12.3754	1.01975e-32	2.80875e-32	62.8596
	Txn1	1.08264	8.73048	12.2444	4.13364e-32	1.11587e-31	61.7361
	Acta2	-1.23679	7.72969	-12.0454	3.39489e-31	8.94079e-31	59.488
	Slc15a3	1.02985	8.26488	12.0149	4.67962e-31	1.22707e-30	59.5318
	Dynll1	1.02775	8.84401	11.8615	2.32411e-30	5.95424e-30	57.762
	Btg1	1.1744	10.9866	11.8592	2.38174e-30	6.09835e-30	57.0734
	Pf4	-2.60545	8.00372	-11.8195	3.59716e-30	9.15038e-30	56.8287
	Clec4e	1.0732	7.81732	11.7967	4.55288e-30	1.15395e-29	57.4344
	Pkm	1.00449	8.53907	11.7331	8.793e-30	2.21216e-29	56.5537
	Prdx5	1.11437	8.78609	11.7305	9.03171e-30	2.27136e-29	56.4724
	Jund	-1.6466	9.87165	-11.3474	4.48415e-28	1.07497e-27	51.7976
	Rnf149	1.07868	8.5784	11.278	9.00174e-28	2.1352e-27	52.0495
	Bcl2a1b	1.28783	8.51181	11.2532	1.15431e-27	2.73264e-27	51.8693
	Tgfbi	1.22626	9.3107	11.238	1.34361e-27	3.17455e-27	51.4881
	Ly6c2	1.0962	7.66024	11.0909	5.80259e-27	1.3496e-26	50.3582
	Zfp36l1	-1.57106	7.67907	-11.0119	1.26532e-26	2.91791e-26	49.2461
	Clec4d	1.0612	8.08268	10.9691	1.92708e-26	4.42169e-26	49.1907
	S100a11	1.19941	8.78777	10.7686	1.36054e-25	3.05007e-25	47.1214
	Lgals1	1.11075	9.66853	10.7287	2.0001e-25	4.46125e-25	46.535
	Il1b	1.15806	7.95292	10.7113	2.36704e-25	5.26996e-25	46.7427
	S100a6	1.3765	9.12436	10.6978	2.69593e-25	5.98714e-25	46.4131
	Egr1	-1.58248	7.7024	-10.4986	1.80953e-24	3.91705e-24	44.4439
	Mgp	-1.10293	7.61032	-10.4078	4.27071e-24	9.15368e-24	43.6916
	Srgn	1.02941	10.1178	10.2598	1.71004e-23	3.603e-23	42.1363
	Igfbp4	-1.43131	7.16969	-10.2475	1.91668e-23	4.0288e-23	42.2728
	Hbb-bt	-1.17586	6.99619	-10.2276	2.3071e-23	4.83872e-23	42.1568
	Mgl2	-1.48914	6.57308	-10.2274	2.31258e-23	4.84943e-23	42.1851
	Mrc1	-1.61861	7.4727	-10.1712	3.8929e-23	8.10955e-23	41.5104
	Rgs5	-1.00917	6.81554	-10.0391	1.31441e-22	2.69874e-22	40.5047
	Tagln	-1.02193	7.12363	-9.89593	4.84612e-22	9.80001e-22	39.1893
	Odc1	1.06552	8.37349	9.69181	3.03357e-21	5.99311e-21	37.4343
	Trf	-1.4251	8.27939	-9.46021	2.34208e-20	4.51875e-20	35.2241
	Cd36	-1.45343	6.79201	-9.45287	2.49721e-20	4.81524e-20	35.3544
	Aif1	1.01178	9.04106	9.29002	1.02534e-19	1.93964e-19	33.9259
	Sepp1	-1.84587	9.69309	-8.98898	1.32401e-18	2.42249e-18	31.0755
	Mt1	-1.27246	10.2783	-8.92401	2.27892e-18	4.13997e-18	30.5223
	Cd81	-1.20165	7.45779	-8.85296	4.11181e-18	7.41992e-18	30.3564
	Klf2	-1.21934	7.49049	-8.72334	1.19479e-17	2.12542e-17	29.3225
	F13a1	-1.36499	7.00153	-8.64357	2.28871e-17	4.04378e-17	28.7202
	Junb	-1.02866	9.87742	-8.57207	4.08089e-17	7.15314e-17	27.8801
	Klf4	-1.20003	7.96431	-8.5596	4.51221e-17	7.89667e-17	27.9997
	Ccl24	-1.09299	6.43197	-8.47651	8.78565e-17	1.52528e-16	27.4251
	Fos	-1.2848	9.15879	-8.27344	4.37573e-16	7.44676e-16	25.6939
	Pmp22	-1.06077	6.79817	-8.10695	1.59276e-15	2.66416e-15	24.6183
	Jun	-1.19503	8.03978	-8.08287	1.91649e-15	3.1964e-15	24.3854
	Folr2	-1.37128	7.02208	-8.05965	2.28988e-15	3.80911e-15	24.2596
	Ltc4s	-1.08743	6.59928	-8.01628	3.18917e-15	5.28054e-15	23.9384
	Zfp36	-1.07421	9.05041	-7.94531	5.46628e-15	8.98481e-15	23.3072
	Fcgrt	-1.05756	7.3445	-7.81776	1.42511e-14	2.31011e-14	22.4903
	Gas6	-1.12394	7.01798	-7.75103	2.34045e-14	3.76674e-14	22.0141
	Dusp1	-1.0886	9.25129	-7.67969	3.96162e-14	6.32982e-14	21.3994
	Fcrls	-1.09812	7.20445	-7.27735	7.13114e-13	1.0997e-12	18.7136
	Atf3	-1.08413	8.58175	-7.08199	2.76514e-12	4.18299e-12	17.3889
	Cbr2	-1.07123	6.86812	-7.04974	3.44785e-12	5.20156e-12	17.181
	Clec10a	-1.08227	6.79515	-6.66317	4.53594e-11	6.58998e-11	14.6896
	Ccl2	-1.25559	9.31544	-6.1212	1.35742e-09	1.88092e-09	11.4787
	Ccl7	-1.31913	9.37942	-5.62813	2.39789e-08	3.18918e-08	8.77245
CaCl2 Induced AAA monomacrophage DEG(GSE164678)		logFC	AveExpr	t	P.Value	adj.P.Val	B
	Aprt	0.814586	8.55291	10.7113	1.1498e-25	1.60087e-21	46.9775
	Cd9	0.911936	7.35803	10.2924	6.76555e-24	4.70984e-20	43.2265
	Cebpb	0.847082	9.10911	10.173	2.1099e-23	9.79205e-20	41.8751
	Mrc1	-0.955404	9.23161	-9.62022	3.53244e-21	1.22955e-17	36.9781
	Serinc3	-0.64711	9.43492	-9.28782	6.83784e-20	1.90407e-16	34.105
	Selenop	-1.01178	10.2666	-9.25559	9.07136e-20	2.10501e-16	33.749
	Lgals3	1.02057	9.72312	9.13494	2.59356e-19	5.15859e-16	32.7725
	Pltp	-0.757032	8.41241	-9.02411	6.73802e-19	1.17267e-15	32.0154
	Aldoa	0.729934	8.42982	9.00405	8.00023e-19	1.23764e-15	31.8258
	Spp1	1.37514	8.89198	8.9552	1.21373e-18	1.68987e-15	31.3737
	Dusp1	0.677859	7.20219	8.86156	2.68404e-18	3.39727e-15	30.7609
	Srgn	0.754702	8.90849	8.72897	8.15623e-18	9.46327e-15	29.5517
	Pkm	0.645426	8.97104	8.55582	3.40739e-17	3.64932e-14	28.1775
	Gngt2	0.694913	7.91185	8.54377	3.76061e-17	3.73993e-14	28.1657
	Marcks	-0.633757	9.45068	-8.50822	5.02632e-17	4.66543e-14	27.7822
	Mif	0.61087	7.79729	8.32751	2.16144e-16	1.88086e-13	26.4894
	Igfbp4	-0.670618	7.95038	-8.26908	3.44398e-16	2.79135e-13	26.0409
	Acp5	0.55444	6.772	8.26319	3.60872e-16	2.79135e-13	26.0394
	Adam8	0.573484	7.01252	8.19027	6.42612e-16	4.70899e-13	25.4736
	Fabp5	0.877412	7.59086	8.18221	6.84736e-16	4.76679e-13	25.3874
	Thbs1	0.723446	6.95158	8.15036	8.79623e-16	5.8319e-13	25.1718
	Il1b	0.710683	6.80311	8.12995	1.03222e-15	6.53252e-13	25.0215
	Ldha	0.563984	8.35101	7.92051	5.22563e-15	3.16332e-12	23.3954
	Vim	0.827907	10.0705	7.91453	5.47007e-15	3.17333e-12	23.2475
	Ly6e	-0.65846	9.47104	-7.85245	8.78094e-15	4.89028e-12	22.8458
	Maf	-0.66604	8.88136	-7.78977	1.41138e-14	7.29203e-12	22.4251
	Tsc22d3	0.526922	7.44527	7.78952	1.4141e-14	7.29203e-12	22.4775
	Msrb1	0.589658	8.11106	7.72108	2.36515e-14	1.17607e-11	21.9583
	Junb	0.635001	8.01177	7.69309	2.91539e-14	1.39969e-11	21.7614
	Ltb4r1	0.496517	6.75001	7.61588	5.17428e-14	2.40138e-11	21.2392
	Plaur	0.514165	6.83595	7.60187	5.73851e-14	2.57733e-11	21.1386
	Nfkbia	0.58033	7.69107	7.58143	6.67246e-14	2.90315e-11	20.9775
	Eno1	0.556338	7.85958	7.57031	7.24147e-14	3.05524e-11	20.8939
	Napsa	0.621935	7.02183	7.54019	9.03474e-14	3.69973e-11	20.6988
	Abi3	0.467924	6.8894	7.52729	9.93031e-14	3.95028e-11	20.6091
	Pgk1	0.522039	7.75633	7.49784	1.23146e-13	4.76267e-11	20.387
	Pgam1	0.527063	8.06744	7.47176	1.48917e-13	5.60371e-11	20.195
	S100a11	0.618776	8.68796	7.36044	3.32872e-13	1.21962e-10	19.4012
	Ccl8	-0.747871	7.2259	-7.32485	4.29521e-13	1.48677e-10	19.1961
	Chil3	0.648378	7.00993	7.32217	4.37819e-13	1.48677e-10	19.178
	Cxcr4	0.451163	6.6735	7.30639	4.90027e-13	1.62444e-10	19.0691
	Rnh1	0.500466	8.1482	7.15094	1.46932e-12	4.75753e-10	17.9992
	Clec4d	0.527112	7.17628	7.09554	2.16206e-12	6.84145e-10	17.6406
	Gsr	0.505154	6.77167	7.04391	3.09161e-12	9.56545e-10	17.2944
	Gpr35	0.414064	6.56732	6.99976	4.18978e-12	1.26814e-09	16.9981
	Fcgrt	-0.556877	8.11919	-6.94139	6.24596e-12	1.85027e-09	16.6169
	Clec4e	0.450108	6.60554	6.93442	6.54974e-12	1.89983e-09	16.5684
	Gapdh	0.583532	9.78647	6.87752	9.63493e-12	2.72542e-09	16.1594
	Tgm2	0.437289	6.7026	6.8752	9.78747e-12	2.72542e-09	16.1835
	Bst2	-0.546807	9.03364	-6.7952	1.67578e-11	4.57487e-09	15.6579
	Ighm	-0.592867	7.8756	-6.75092	2.25131e-11	6.0279e-09	15.3914
	Fcrls	-0.703436	8.6553	-6.64137	4.63945e-11	1.17446e-08	14.6949
	Map2k3	0.388561	6.89917	6.5898	6.49716e-11	1.60933e-08	14.3677
	Anxa1	0.508177	7.96996	6.58765	6.5885e-11	1.60933e-08	14.3639
	Cbr2	-0.547687	7.37318	-6.58442	6.7285e-11	1.61519e-08	14.3402
	Smpdl3a	0.438049	7.54015	6.4693	1.41411e-10	3.33706e-08	13.632
	Sirpb1c	0.434054	6.81863	6.46471	1.45625e-10	3.37922e-08	13.5909
	Gas6	-0.582572	7.78146	-6.42745	1.847e-10	4.2157e-08	13.3777
	Cyp4f18	0.468646	7.18162	6.40378	2.14678e-10	4.8209e-08	13.2273
	Ncf4	0.451059	7.79363	6.39419	2.28138e-10	5.04184e-08	13.1769
	Mrpl20	0.395798	7.88423	6.37913	2.50947e-10	5.45928e-08	13.0865
	Klf13	0.400761	7.625	6.32656	3.49434e-10	7.48488e-08	12.7679
	Socs3	0.451728	7.08972	6.29875	4.159e-10	8.64265e-08	12.592
	Coro1a	0.517666	9.51266	6.26412	5.16139e-10	1.0568e-07	12.3927
	Hp	0.512794	6.76775	6.26152	5.24531e-10	1.05841e-07	12.3603
	Emilin2	0.394845	7.54475	6.19149	8.08936e-10	1.58956e-07	11.965
	Clec4n	0.504151	7.51291	6.08921	1.51115e-09	2.8053e-07	11.3682
	Taldo1	0.442855	8.75935	6.08645	1.53667e-09	2.81514e-07	11.3643
	Cstb	0.512581	8.82306	6.07475	1.6495e-09	2.96251e-07	11.297
	Tpd52	0.381878	8.78325	6.07373	1.65967e-09	2.96251e-07	11.2913
	Lmna	0.479342	7.5539	6.05921	1.81193e-09	3.19336e-07	11.1957
	Capg	0.525836	8.45477	6.03062	2.15247e-09	3.65474e-07	11.0439
	Cyba	0.459011	10.8182	6.01577	2.35321e-09	3.90045e-07	10.9426
	Rbm3	0.422074	8.91087	6.00627	2.49111e-09	4.03298e-07	10.9063
	Fxyd5	0.44772	9.39498	5.99743	2.62648e-09	4.20328e-07	10.8549
	Stab1	-0.602662	9.10948	-5.96821	3.12701e-09	4.78433e-07	10.691
	Fgr	0.385949	6.81286	5.93466	3.81662e-09	5.59356e-07	10.4615
	Gpnmb	0.424479	6.67795	5.91998	4.1632e-09	5.91472e-07	10.3724
	Slc11a1	0.400123	7.39851	5.91795	4.21361e-09	5.92586e-07	10.387
	Tgfbi	0.513522	9.16917	5.86054	5.90728e-09	8.06344e-07	10.0894
	Prdx5	0.442818	9.15384	5.83277	6.9488e-09	9.30148e-07	9.93595
	Eif1	0.406583	10.3448	5.83135	7.00655e-09	9.30148e-07	9.92339
	Plbd1	0.478838	7.16738	5.83115	7.01469e-09	9.30148e-07	9.89419
	Emp1	0.392844	7.06538	5.79743	8.53511e-09	1.10032e-06	9.70309
	Cytip	0.384259	6.716	5.71163	1.39967e-08	1.70944e-06	9.21516
	Anxa3	0.39714	8.06167	5.63388	2.1788e-08	2.50706e-06	8.84138
	Cd44	0.404548	7.76872	5.62109	2.3421e-08	2.62977e-06	8.76505
	Txn1	0.459504	8.96095	5.60374	2.58277e-08	2.85396e-06	8.6953
	S100a4	0.576321	8.68918	5.57116	3.10118e-08	3.34711e-06	8.51976
	Lsp1	0.483118	7.76397	5.54591	3.57116e-08	3.76676e-06	8.36486
	Tpi1	0.392855	7.87346	5.53285	3.84067e-08	3.9174e-06	8.29869
	Fn1	0.648849	8.27155	5.52743	3.95817e-08	3.99345e-06	8.28189
	S100a6	0.552331	9.75914	5.51537	4.23244e-08	4.20916e-06	8.23475
	Arg1	0.469686	6.99965	5.44737	6.16014e-08	5.91501e-06	7.81786
	Basp1	0.463411	8.25861	5.44038	6.401e-08	6.10418e-06	7.82646
	Plin2	0.469604	8.92808	5.34301	1.08695e-07	9.63923e-06	7.34049
	Eif4a1	0.38304	9.12706	5.2217	2.07741e-07	1.67189e-05	6.73433
	Actg1	0.405782	11.2058	5.03116	5.5936e-07	4.09893e-05	5.82705
	Tmsb10	0.442413	9.30058	4.89291	1.12425e-06	7.21332e-05	5.15547
	Anxa2	0.38663	8.60231	4.7882	1.8856e-06	0.000109846	4.65336
	Cd52	0.4116	10.221	4.61202	4.40095e-06	0.000214246	3.90256
	Ctsl	0.443943	9.3796	4.59249	4.82617e-06	0.00023091	3.79905
	S100a10	0.398769	9.2827	4.50555	7.24521e-06	0.000320238	3.41865
	C1qa	-0.583001	11.1182	-3.99848	6.75164e-05	0.00183164	1.4058
	Plac8	0.44495	7.39489	3.91395	9.57383e-05	0.00234264	0.929889
