# Supplementary material for: Identification of key monocytes/macrophages related gene set of the early-stage abdominal aortic aneurysm by integrated bioinformatics analysis and experimental validation
Source: Front Cardiovasc Med. 2022 Sep 14;9:950961. doi: 10.3389/fcvm.2022.950961 (PMC9515382; doi:10.3389/fcvm.2022.950961)
Supplement: Supplementary Table 3 — Primer sequences used in the work. [file Table_3.XLSX]

## Sheet: Sheet1
	Forward	Reverse	species
CLEC4E	CTGAAACACAATGCACAGAGAGA	AAAGATGCGAAATGTCACAACAC	human
IL1B	ATGATGGCTTATTACAGTGGCAA	GTCGGAGATTCGTAGCTGGA	human
ACTB	GTCCACCTTCCAGCAGATGTG	GCATTTGCGGTGGACGAT	human
